# Supplementary material for: Wearable Sensors as a Preoperative Assessment Tool: A Review
Source: Sensors (Basel). 2024 Jan 12;24(2):482. doi: 10.3390/s24020482 (PMC10820534; doi:10.3390/s24020482)
Supplement: Supplementary file 1 [file sensors-24-00482-s001.zip]

Archive with 2 entries (2 files):
- Supplementary Table S1_upload.pdf
- Supplementary Table S2_upload.pdf
